# Supplementary material for: Targeting cis-regulatory elements of FOXO family is a novel therapeutic strategy for induction of leukemia cell differentiation
Source: Cell Death Dis. 2023 Sep 29;14(9):642. doi: 10.1038/s41419-023-06168-2 (PMC10541907; doi:10.1038/s41419-023-06168-2)
Supplement: Supplementary file 2 — Table S1-S6 [file 41419_2023_6168_MOESM2_ESM.xlsx]

## Sheet: Table S1
Table S1. Results of differentiation marker-based CRISPR/Cas9 screening
	Gene ID	Read counts (unsort sample)	Read counts(CD11b+ sorted sample)
1	sgKLHL24_1	307	191
2	sgKLHL24_2	193	280
3	sgKLHL24_3	679	379
4	sgKLHL24_4	246	165
5	sgKLHL24_5	171	55
6	sgKLHL24_6	140	97
7	sgKLHL24_7	828	403
8	sgKLHL24_8	501	480
9	sgKLHL24_9	440	494
10	sgKLHL24_10	83	409
11	sgBMF_1	976	746
12	sgBMF_2	485	79
13	sgBMF_3	68	494
14	sgBMF_4	488	474
15	sgBMF_5	75	102
16	sgBMF_6	630	636
17	sgBMF_7	471	197
18	sgBMF_8	114	398
19	sgBMF_9	1012	1379
20	sgBMF_10	764	356
21	sgUBALD2_1	784	152
22	sgUBALD2_2	800	445
23	sgUBALD2_3	635	941
24	sgUBALD2_4	813	536
25	sgUBALD2_5	703	2134
26	sgUBALD2_6	1201	315
27	sgUBALD2_7	741	256
28	sgUBALD2_8	316	489
29	sgUBALD2_9	267	568
30	sgUBALD2_10	84	72
31	sgMETTL7A_1	797	407
32	sgMETTL7A_2	83	44
33	sgMETTL7A_3	165	59
34	sgMETTL7A_4	549	520
35	sgMETTL7A_5	127	614
36	sgMETTL7A_6	1105	875
37	sgMETTL7A_7	144	439
38	sgMETTL7A_8	289	43
39	sgMETTL7A_9	366	152
40	sgMETTL7A_10	806	561
41	sgFAM214A_1	536	49
42	sgFAM214A_2	716	552
43	sgFAM214A_3	118	168
44	sgFAM214A_4	514	658
45	sgFAM214A_5	347	232
46	sgFAM214A_6	130	36
47	sgFAM214A_7	275	352
48	sgFAM214A_8	40	114
49	sgFAM214A_9	407	798
50	sgFAM214A_10	587	351
51	sgYPEL2_1	429	88
52	sgYPEL2_2	241	31
53	sgYPEL2_3	190	174
54	sgYPEL2_4	858	554
55	sgYPEL2_5	559	386
56	sgYPEL2_6	424	400
57	sgYPEL2_7	152	171
58	sgYPEL2_8	329	454
59	sgYPEL2_9	1824	590
60	sgYPEL2_10	425	387
61	sgB3GALT4_1	119	216
62	sgB3GALT4_2	105	172
63	sgB3GALT4_3	407	336
64	sgB3GALT4_4	471	1267
65	sgB3GALT4_5	244	224
66	sgB3GALT4_6	759	227
67	sgB3GALT4_7	419	389
68	sgB3GALT4_8	462	404
69	sgB3GALT4_9	379	118
70	sgB3GALT4_10	540	306
71	sgKLF2_1	311	972
72	sgKLF2_2	432	649
73	sgKLF2_3	686	956
74	sgKLF2_4	131	562
75	sgKLF2_5	919	1000
76	sgKLF2_6	271	367
77	sgKLF2_7	510	1024
78	sgKLF2_8	429	241
79	sgKLF2_9	358	338
80	sgKLF2_10	801	599
81	sgFRAT1_1	1040	1012
82	sgFRAT1_2	440	938
83	sgFRAT1_3	459	1063
84	sgFRAT1_4	350	129
85	sgFRAT1_5	527	392
86	sgFRAT1_6	461	152
87	sgFRAT1_7	1232	918
88	sgFRAT1_8	1237	1289
89	sgFRAT1_9	347	393
90	sgFRAT1_10	1324	161
91	sgTLR1_1	141	378
92	sgTLR1_2	231	856
93	sgTLR1_3	577	632
94	sgTLR1_4	198	43
95	sgTLR1_5	802	528
96	sgTLR1_6	50	334
97	sgTLR1_7	76	172
98	sgTLR1_8	774	506
99	sgTLR1_9	442	416
100	sgTLR1_10	197	333
101	sgTNFSF10_1	319	276
102	sgTNFSF10_2	545	136
103	sgTNFSF10_3	744	425
104	sgTNFSF10_4	627	407
105	sgTNFSF10_5	209	526
106	sgTNFSF10_6	656	613
107	sgTNFSF10_7	409	283
108	sgTNFSF10_8	261	133
109	sgTNFSF10_9	455	180
110	sgTNFSF10_10	228	766
111	sgBTG1_1	245	280
112	sgBTG1_2	489	474
113	sgBTG1_3	57	612
114	sgBTG1_4	453	76
115	sgBTG1_5	351	842
116	sgBTG1_6	464	115
117	sgBTG1_7	487	565
118	sgBTG1_8	437	347
119	sgBTG1_9	530	307
120	sgBTG1_10	419	651
121	sgLRMP_1	26	37
122	sgLRMP_2	313	153
123	sgLRMP_3	173	558
124	sgLRMP_4	938	354
125	sgLRMP_5	464	523
126	sgLRMP_6	141	129
127	sgLRMP_7	354	466
128	sgLRMP_8	411	75
129	sgLRMP_9	134	100
130	sgLRMP_10	609	370
131	sgCCNG2_1	90	67
132	sgCCNG2_2	729	314
133	sgCCNG2_3	287	164
134	sgCCNG2_4	225	973
135	sgCCNG2_5	183	168
136	sgCCNG2_6	965	135
137	sgCCNG2_7	295	50
138	sgCCNG2_8	241	319
139	sgCCNG2_9	582	284
140	sgCCNG2_10	582	1311
141	sgHLX_1	695	632
142	sgHLX_2	385	365
143	sgHLX_3	768	765
144	sgHLX_4	524	262
145	sgHLX_5	121	197
146	sgHLX_6	1100	366
147	sgHLX_7	1578	895
148	sgHLX_8	394	1007
149	sgHLX_9	168	324
150	sgHLX_10	1148	381
151	sgPDE4B_1	674	553
152	sgPDE4B_2	692	470
153	sgPDE4B_3	213	377
154	sgPDE4B_4	111	82
155	sgPDE4B_5	859	464
156	sgPDE4B_6	349	74
157	sgPDE4B_7	458	304
158	sgPDE4B_8	115	253
159	sgPDE4B_9	30	24
160	sgPDE4B_10	117	127
161	sgKCNF1_1	157	76
162	sgKCNF1_2	192	468
163	sgKCNF1_3	958	1055
164	sgKCNF1_4	828	837
165	sgKCNF1_5	30	31
166	sgKCNF1_6	139	1118
167	sgKCNF1_7	617	382
168	sgKCNF1_8	184	637
169	sgKCNF1_9	255	401
170	sgKCNF1_10	196	528
171	sgTSC22D3_1	495	249
172	sgTSC22D3_2	910	526
173	sgTSC22D3_3	1165	169
174	sgTSC22D3_4	120	206
175	sgTSC22D3_5	532	426
176	sgTSC22D3_6	490	340
177	sgTSC22D3_7	522	379
178	sgTSC22D3_8	1924	448
179	sgTSC22D3_9	297	139
180	sgTSC22D3_10	389	499
181	sgCREBRF_1	109	168
182	sgCREBRF_2	34	23
183	sgCREBRF_3	312	513
184	sgCREBRF_4	73	96
185	sgCREBRF_5	486	397
186	sgCREBRF_6	688	284
187	sgCREBRF_7	95	135
188	sgCREBRF_8	147	218
189	sgCREBRF_9	445	352
190	sgCREBRF_10	358	384
191	sgADRB2_1	667	1383
192	sgADRB2_2	245	384
193	sgADRB2_3	299	163
194	sgADRB2_4	577	376
195	sgADRB2_5	918	110
196	sgADRB2_6	259	235
197	sgADRB2_7	363	137
198	sgADRB2_8	349	42
199	sgADRB2_9	342	207
200	sgADRB2_10	66	233
201	sgPNRC1_1	388	472
202	sgPNRC1_2	453	356
203	sgPNRC1_3	495	103
204	sgPNRC1_4	876	369
205	sgPNRC1_5	248	491
206	sgPNRC1_6	656	232
207	sgPNRC1_7	221	481
208	sgPNRC1_8	388	650
209	sgPNRC1_9	504	829
210	sgPNRC1_10	466	482
211	sgST8SIA4_1	397	478
212	sgST8SIA4_2	33	47
213	sgST8SIA4_3	421	190
214	sgST8SIA4_4	651	794
215	sgST8SIA4_5	772	1328
216	sgST8SIA4_6	693	363
217	sgST8SIA4_7	38	53
218	sgST8SIA4_8	792	485
219	sgST8SIA4_9	329	348
220	sgST8SIA4_10	395	302
221	sgPNPLA8_1	431	171
222	sgPNPLA8_2	92	251
223	sgPNPLA8_3	232	197
224	sgPNPLA8_4	37	29
225	sgPNPLA8_5	73	308
226	sgPNPLA8_6	180	387
227	sgPNPLA8_7	162	32
228	sgPNPLA8_8	100	146
229	sgPNPLA8_9	217	250
230	sgPNPLA8_10	335	204
231	sgTRIB1_1	115	343
232	sgTRIB1_2	337	1197
233	sgTRIB1_3	105	80
234	sgTRIB1_4	450	1085
235	sgTRIB1_5	136	979
236	sgTRIB1_6	331	569
237	sgTRIB1_7	470	211
238	sgTRIB1_8	949	929
239	sgTRIB1_9	66	233
240	sgTRIB1_10	488	407
241	sgARID5B_1	129	27
242	sgARID5B_2	681	761
243	sgARID5B_3	1146	202
244	sgARID5B_4	1307	688
245	sgARID5B_5	1082	703
246	sgARID5B_6	357	163
247	sgARID5B_7	126	64
248	sgARID5B_8	382	317
249	sgARID5B_9	115	1023
250	sgARID5B_10	35	41
251	sgHOXC9_1	556	564
252	sgHOXC9_2	251	847
253	sgHOXC9_3	675	1372
254	sgHOXC9_4	644	692
255	sgHOXC9_5	451	472
256	sgHOXC9_6	557	258
257	sgHOXC9_7	869	194
258	sgHOXC9_8	272	611
259	sgHOXC9_9	102	80
260	sgHOXC9_10	1104	953
261	sgKIF3C_1	226	296
262	sgKIF3C_2	799	555
263	sgKIF3C_3	52	325
264	sgKIF3C_4	166	137
265	sgKIF3C_5	419	724
266	sgKIF3C_6	311	208
267	sgKIF3C_7	836	765
268	sgKIF3C_8	343	378
269	sgKIF3C_9	187	686
270	sgKIF3C_10	341	352
271	sgDUSP1_1	180	308
272	sgDUSP1_2	134	528
273	sgDUSP1_3	852	982
274	sgDUSP1_4	807	1109
275	sgDUSP1_5	1013	703
276	sgDUSP1_6	483	362
277	sgDUSP1_7	239	667
278	sgDUSP1_8	1033	1173
279	sgDUSP1_9	403	395
280	sgDUSP1_10	1069	553
281	sgRNF122_1	300	259
282	sgRNF122_2	376	63
283	sgRNF122_3	352	526
284	sgRNF122_4	551	587
285	sgRNF122_5	254	318
286	sgRNF122_6	703	405
287	sgRNF122_7	195	532
288	sgRNF122_8	521	162
289	sgRNF122_9	56	387
290	sgRNF122_10	768	371
291	sgIRF1_1	494	321
292	sgIRF1_2	368	822
293	sgIRF1_3	100	465
294	sgIRF1_4	323	184
295	sgIRF1_5	819	485
296	sgIRF1_6	126	389
297	sgIRF1_7	844	406
298	sgIRF1_8	117	157
299	sgIRF1_9	634	633
300	sgIRF1_10	159	459
301	CTRL00001	1100	734
302	CTRL00002	779	338
303	CTRL00003	608	1134
304	CTRL00004	403	610
305	CTRL00005	720	830
306	CTRL00006	180	369
307	CTRL00007	334	331
308	CTRL00008	608	402
309	CTRL00009	478	797
310	CTRL00010	313	314
311	CTRL00011	384	212
312	CTRL00012	957	431
313	CTRL00013	675	579
314	CTRL00014	190	972
315	CTRL00015	23	142
316	CTRL00016	76	461
317	CTRL00017	402	296
318	CTRL00018	708	679
319	CTRL00019	419	315
320	CTRL00020	610	619
321	CTRL00021	618	952
322	CTRL00022	858	570
323	CTRL00023	823	623
324	CTRL00024	939	718
325	CTRL00025	669	848
326	CTRL00026	796	367
327	CTRL00027	691	727
328	CTRL00028	1024	870
329	CTRL00029	251	597
330	CTRL00030	556	340
331	CTRL00031	420	531
332	CTRL00032	49	312
333	CTRL00033	184	60
334	CTRL00034	458	383
335	CTRL00035	132	372
336	CTRL00036	206	173
337	CTRL00037	188	271
338	CTRL00038	1426	669
339	CTRL00039	587	518
340	CTRL00040	1125	383
341	CTRL00041	462	884
342	CTRL00042	269	290
343	CTRL00043	830	1307
344	CTRL00044	562	369
345	CTRL00045	264	1158
346	CTRL00046	325	322
347	CTRL00047	1514	1245
348	CTRL00048	41	31
349	CTRL00049	380	62
350	CTRL00050	660	45
351	CTRL00051	487	208
352	CTRL00052	74	414
353	CTRL00053	701	805
354	CTRL00054	438	423
355	CTRL00055	549	529
356	CTRL00056	1198	185
357	CTRL00057	1514	776
358	CTRL00058	1007	437
359	CTRL00059	341	801
360	CTRL00060	1121	846
361	CTRL00061	642	628
362	CTRL00062	930	1152
363	CTRL00063	761	1093
364	CTRL00064	345	758
365	CTRL00065	427	521
366	CTRL00066	330	301
367	CTRL00067	370	936
368	CTRL00068	521	161
369	CTRL00069	1000	644
370	CTRL00070	612	747
371	CTRL00071	174	87
372	CTRL00072	207	439
373	CTRL00073	55	388
374	CTRL00074	82	45
375	CTRL00075	470	476
376	CTRL00076	498	975
377	CTRL00077	1288	1556
378	CTRL00078	1058	786
379	CTRL00079	231	1242
380	CTRL00080	162	171
381	CTRL00081	717	1331
382	CTRL00082	387	572
383	CTRL00083	283	313
384	CTRL00084	177	336
385	CTRL00085	1193	336
386	CTRL00086	699	1201
387	CTRL00087	1457	667
388	CTRL00088	305	165
389	CTRL00089	266	235
390	CTRL00090	787	695
391	CTRL00091	419	632
392	CTRL00092	1278	757
393	CTRL00093	751	612
394	CTRL00094	540	322
395	CTRL00095	270	893
396	CTRL00096	655	169
397	CTRL00097	1117	608
398	CTRL00098	700	714
399	CTRL00099	56	38
400	CTRL00100	613	429
401	CTRL00101	1679	276
402	CTRL00102	406	408
403	CTRL00103	303	195
404	CTRL00104	905	406
405	CTRL00105	142	942
406	CTRL00106	212	332
407	CTRL00107	251	882
408	CTRL00108	526	619
409	CTRL00109	1263	700
410	CTRL00110	363	461
411	CTRL00111	813	342
412	CTRL00112	1061	1349
413	CTRL00113	622	603
414	CTRL00114	279	769
415	CTRL00115	411	147
416	CTRL00116	576	408
417	CTRL00117	725	645
418	CTRL00118	126	797
419	CTRL00119	431	308
420	CTRL00120	407	91
421	CTRL00121	1084	743
422	CTRL00122	638	751
423	CTRL00123	251	1485
424	CTRL00124	404	339
425	CTRL00125	249	454
426	CTRL00126	767	85
427	CTRL00127	344	1115
428	CTRL00128	789	506
429	CTRL00129	1174	671
430	CTRL00130	869	1241
431	CTRL00131	367	1575
432	CTRL00132	37	46
433	CTRL00133	690	663
434	CTRL00134	170	374
435	CTRL00135	374	179
436	CTRL00136	525	398
437	CTRL00137	1301	675
438	CTRL00138	760	855
439	CTRL00139	1231	663
440	CTRL00140	271	114
441	CTRL00141	266	426
442	CTRL00142	408	448
443	CTRL00143	238	337
444	CTRL00144	432	403
445	CTRL00145	438	1736
446	CTRL00146	960	990
447	CTRL00147	139	38
448	CTRL00148	656	565
449	CTRL00149	563	507
450	CTRL00150	313	88
451	CTRL00151	715	243
452	CTRL00152	77	122
453	CTRL00153	317	84
454	CTRL00154	808	727
455	CTRL00155	742	931
456	CTRL00156	791	624
457	CTRL00157	1001	1344
458	CTRL00158	103	287
459	CTRL00159	230	329
460	CTRL00160	619	501
461	CTRL00161	458	591
462	CTRL00162	394	437
463	CTRL00163	50	421
464	CTRL00164	749	219
465	CTRL00165	282	621
466	CTRL00166	552	64
467	CTRL00167	204	112
468	CTRL00168	1219	337
469	CTRL00169	190	322
470	CTRL00170	1267	666
471	CTRL00171	1023	786
472	CTRL00172	209	195
473	CTRL00173	315	390
474	CTRL00174	278	492
475	CTRL00175	476	441
476	CTRL00176	126	875
477	CTRL00177	97	48
478	CTRL00178	545	720
479	CTRL00179	330	285
480	CTRL00180	947	1024
481	CTRL00181	1292	756
482	CTRL00182	266	866
483	CTRL00183	549	465
484	CTRL00184	830	1323
485	CTRL00185	1196	325
486	CTRL00186	188	78
487	CTRL00187	92	400
488	CTRL00188	970	1027
489	CTRL00189	416	212
490	CTRL00190	1025	784
491	CTRL00191	609	257
492	CTRL00192	186	527
493	CTRL00193	451	1065
494	CTRL00194	505	250
495	CTRL00195	1000	794
496	CTRL00196	191	340
497	CTRL00197	1166	315
498	CTRL00198	941	1075
499	CTRL00199	989	970
500	CTRL00200	153	353
501	CTRL00201	12	10
502	CTRL00202	566	291
503	CTRL00203	526	433
504	CTRL00204	851	1945
505	CTRL00205	313	187
506	CTRL00206	1248	343
507	CTRL00207	262	394
508	CTRL00208	314	943
509	CTRL00209	426	310
510	CTRL00210	334	116
511	CTRL00211	379	1129
512	CTRL00212	834	623
513	CTRL00213	405	349
514	CTRL00214	38	36
515	CTRL00215	953	434
516	CTRL00216	1019	955
517	CTRL00217	70	596
518	CTRL00218	778	341
519	CTRL00219	377	328
520	CTRL00220	308	212
521	CTRL00221	679	567
522	CTRL00222	96	24
523	CTRL00223	204	219
524	CTRL00224	853	577
525	CTRL00225	731	1115
526	CTRL00226	1199	898
527	CTRL00227	463	404
528	CTRL00228	575	427
529	CTRL00229	347	143
530	CTRL00230	790	1168
531	CTRL00231	264	116
532	CTRL00232	489	481
533	CTRL00233	246	1484
534	CTRL00234	395	712
535	CTRL00235	658	736
536	CTRL00236	780	658
537	CTRL00237	417	788
538	CTRL00238	214	544
539	CTRL00239	52	275
540	CTRL00240	739	208
541	CTRL00241	46	148
542	CTRL00242	542	551
543	CTRL00243	488	533
544	CTRL00244	1191	689
545	CTRL00245	750	600
546	CTRL00246	316	308
547	CTRL00247	907	670
548	CTRL00248	383	513
549	CTRL00249	311	498
550	CTRL00250	181	295
551	CTRL00251	296	63
552	CTRL00252	1863	390
553	CTRL00253	299	576
554	CTRL00254	179	214
555	CTRL00255	189	97
556	CTRL00256	704	362
557	CTRL00257	547	388
558	CTRL00258	357	758
559	CTRL00259	854	109
560	CTRL00260	870	1166
561	CTRL00261	472	470
562	CTRL00262	126	309
563	CTRL00263	472	75
564	CTRL00264	210	200
565	CTRL00265	128	325
566	CTRL00266	533	422
567	CTRL00267	361	551
568	CTRL00268	44	227
569	CTRL00269	782	306
570	CTRL00270	471	608
571	CTRL00271	498	200
572	CTRL00272	294	467
573	CTRL00273	297	452
574	CTRL00274	396	162
575	CTRL00275	710	274
576	CTRL00276	1847	1156
577	CTRL00277	638	566
578	CTRL00278	417	600
579	CTRL00279	548	1024
580	CTRL00280	522	191
581	CTRL00281	487	1121
582	CTRL00282	354	236
583	CTRL00283	686	256
584	CTRL00284	512	853
585	CTRL00285	626	370
586	CTRL00286	187	186
587	CTRL00287	412	616
588	CTRL00288	209	312
589	CTRL00289	660	79
590	CTRL00290	745	300
591	CTRL00291	383	479
592	CTRL00292	760	887
593	CTRL00293	342	406
594	CTRL00294	794	497
595	CTRL00295	323	289
596	CTRL00296	394	70
597	CTRL00297	494	407
598	CTRL00298	510	932
599	CTRL00299	810	910
600	CTRL00300	335	335
601	CTRL00301	328	407
602	CTRL00302	1025	434
603	CTRL00303	493	856
604	CTRL00304	289	214
605	CTRL00305	523	526
606	CTRL00306	135	520
607	CTRL00307	15	121
608	CTRL00308	371	684
609	CTRL00309	587	382
610	CTRL00310	366	791
611	CTRL00311	142	558
612	CTRL00312	1464	763
613	CTRL00313	456	75
614	CTRL00314	1056	206
615	CTRL00315	541	734
616	CTRL00316	746	852
617	CTRL00317	191	486
618	CTRL00318	671	343
619	CTRL00319	445	124
620	CTRL00320	218	102
621	CTRL00321	515	827
622	CTRL00322	438	333
623	CTRL00323	380	404
624	CTRL00324	345	288
625	CTRL00325	695	595
626	CTRL00326	403	383
627	CTRL00327	200	112
628	CTRL00328	61	548
629	CTRL00329	711	669
630	CTRL00330	267	628
631	CTRL00331	376	437
632	CTRL00332	653	577
633	CTRL00333	1062	691
634	CTRL00334	566	707
635	CTRL00335	988	274
636	CTRL00336	645	408
637	CTRL00337	819	367
638	CTRL00338	713	1056
639	CTRL00339	961	323
640	CTRL00340	798	264
641	CTRL00341	476	861
642	CTRL00342	47	59
643	CTRL00343	937	1082
644	CTRL00344	792	233
645	CTRL00345	253	567
646	CTRL00346	357	46
647	CTRL00347	132	38
648	CTRL00348	379	337
649	CTRL00349	270	64
650	CTRL00350	585	574
651	CTRL00351	868	739
652	CTRL00352	208	189
653	CTRL00353	354	51
654	CTRL00354	1128	523
655	CTRL00355	161	124
656	CTRL00356	879	289
657	CTRL00357	711	102
658	CTRL00358	662	469
659	CTRL00359	664	982
660	CTRL00360	483	434
661	CTRL00361	1172	553
662	CTRL00362	1050	977
663	CTRL00363	670	738
664	CTRL00364	423	246
665	CTRL00365	855	228
666	CTRL00366	626	502
667	CTRL00367	517	307
668	CTRL00368	266	569
669	CTRL00369	333	183
670	CTRL00370	685	398
671	CTRL00371	729	1503
672	CTRL00372	280	154
673	CTRL00373	561	461
674	CTRL00374	876	1226
675	CTRL00375	394	444
676	CTRL00376	627	832
677	CTRL00377	759	444
678	CTRL00378	283	843
679	CTRL00379	62	328
680	CTRL00380	66	378
681	CTRL00381	46	118
682	CTRL00382	183	48
683	CTRL00383	1181	578
684	CTRL00384	825	1156
685	CTRL00385	258	544
686	CTRL00386	879	207
687	CTRL00387	444	974
688	CTRL00388	320	392
689	CTRL00389	434	879
690	CTRL00390	431	618
691	CTRL00391	325	53
692	CTRL00392	214	69
693	CTRL00393	212	65
694	CTRL00394	405	838
695	CTRL00395	129	26
696	CTRL00396	84	49
697	CTRL00397	324	195
698	CTRL00398	1115	227
699	CTRL00399	45	52
700	CTRL00400	739	311
701	CTRL00401	255	270
702	CTRL00402	619	373
703	CTRL00403	1023	682
704	CTRL00404	310	381
705	CTRL00405	317	360
706	CTRL00406	384	370
707	CTRL00407	196	371
708	CTRL00408	195	388
709	CTRL00409	588	816
710	CTRL00410	38	207
711	CTRL00411	433	220
712	CTRL00412	669	686
713	CTRL00413	253	954
714	CTRL00414	323	121
715	CTRL00415	696	745
716	CTRL00416	219	586
717	CTRL00417	188	630
718	CTRL00418	497	397
719	CTRL00419	67	659
720	CTRL00420	619	586
721	CTRL00421	67	215
722	CTRL00422	1127	1278
723	CTRL00423	160	604
724	CTRL00424	1037	411
725	CTRL00425	116	950
726	CTRL00426	1115	727
727	CTRL00427	216	40
728	CTRL00428	119	892
729	CTRL00429	245	657
730	CTRL00430	324	163
731	CTRL00431	1056	871
732	CTRL00432	1006	508
733	CTRL00433	622	185
734	CTRL00434	1712	1062
735	CTRL00435	97	954
736	CTRL00436	504	596
737	CTRL00437	594	315
738	CTRL00438	610	1341
739	CTRL00439	356	428
740	CTRL00440	480	426
741	CTRL00441	832	151
742	CTRL00442	925	454
743	CTRL00443	605	647
744	CTRL00444	682	475
745	CTRL00445	991	257
746	CTRL00446	100	60
747	CTRL00447	252	68
748	CTRL00448	261	72
749	CTRL00449	639	239
750	CTRL00450	1325	470
751	CTRL00451	854	2071
752	CTRL00452	261	753
753	CTRL00453	826	335
754	CTRL00454	60	293
755	CTRL00455	1297	1289
756	CTRL00456	377	303
757	CTRL00457	788	1000
758	CTRL00458	236	526
759	CTRL00459	1405	879
760	CTRL00460	637	810
761	CTRL00461	1099	835
762	CTRL00462	685	417
763	CTRL00463	482	757
764	CTRL00464	297	47
765	CTRL00465	325	235
766	CTRL00466	381	586
767	CTRL00467	630	330
768	CTRL00468	571	659
769	CTRL00469	1350	584
770	CTRL00470	1350	442
771	CTRL00471	499	188
772	CTRL00472	608	818
773	CTRL00473	733	913
774	CTRL00474	164	1153
775	CTRL00475	794	981
776	CTRL00476	855	670
777	CTRL00477	274	157
778	CTRL00478	768	156
779	CTRL00479	460	594
780	CTRL00480	1255	1023
781	CTRL00481	522	94
782	CTRL00482	293	546
783	CTRL00483	364	554
784	CTRL00484	244	143
785	CTRL00485	1687	838
786	CTRL00486	489	224
787	CTRL00487	206	409
788	CTRL00488	236	70
789	CTRL00489	376	500
790	CTRL00490	249	513
791	CTRL00491	542	841
792	CTRL00492	359	144
793	CTRL00493	1085	808
794	CTRL00494	993	432
795	CTRL00495	982	407
796	CTRL00496	633	382
797	CTRL00497	457	267
798	CTRL00498	300	36
799	CTRL00499	443	136
800	CTRL00500	202	238
801	CTRL00501	665	587
802	CTRL00502	834	832
803	CTRL00503	681	667
804	CTRL00504	446	623
805	CTRL00505	149	309
806	CTRL00506	261	188
807	CTRL00507	435	823
808	CTRL00508	73	622
809	CTRL00509	295	498
810	CTRL00510	277	610
811	CTRL00511	273	117
812	CTRL00512	297	763
813	CTRL00513	143	445
814	CTRL00514	188	325
815	CTRL00515	873	1180
816	CTRL00516	586	1467
817	CTRL00517	166	526
818	CTRL00518	438	224
819	CTRL00519	479	426
820	CTRL00520	254	361
821	CTRL00521	123	261
822	CTRL00522	758	145
823	CTRL00523	1160	355
824	CTRL00524	915	551
825	CTRL00525	372	79
826	CTRL00526	1408	192
827	CTRL00527	180	454
828	CTRL00528	350	581
829	CTRL00529	315	350
830	CTRL00530	1311	646
831	CTRL00531	1100	858
832	CTRL00532	460	282
833	CTRL00533	175	438
834	CTRL00534	289	196
835	CTRL00535	946	636
836	CTRL00536	1224	824
837	CTRL00537	185	467
838	CTRL00538	472	262
839	CTRL00539	483	427
840	CTRL00540	184	497
841	CTRL00541	40	391
842	CTRL00542	589	192
843	CTRL00543	381	916
844	CTRL00544	895	960
845	CTRL00545	574	923
846	CTRL00546	70	302
847	CTRL00547	1011	587
848	CTRL00548	268	378
849	CTRL00549	398	168
850	CTRL00550	254	468
851	CTRL00551	278	367
852	CTRL00552	1433	999
853	CTRL00553	147	173
854	CTRL00554	722	784
855	CTRL00555	356	172
856	CTRL00556	856	1843
857	CTRL00557	586	732
858	CTRL00558	877	883
859	CTRL00559	243	413
860	CTRL00560	311	966
861	CTRL00561	373	79
862	CTRL00562	325	410
863	CTRL00563	611	445
864	CTRL00564	823	226
865	CTRL00565	490	742
866	CTRL00566	350	283
867	CTRL00567	645	73
868	CTRL00568	143	356
869	CTRL00569	778	216
870	CTRL00570	463	376
871	CTRL00571	461	295
872	CTRL00572	1662	943
873	CTRL00573	1252	856
874	CTRL00574	303	414
875	CTRL00575	547	980
876	CTRL00576	306	134
877	CTRL00577	1023	590
878	CTRL00578	57	322
879	CTRL00579	420	311
880	CTRL00580	307	180
881	CTRL00581	814	116
882	CTRL00582	972	508
883	CTRL00583	192	625
884	CTRL00584	66	400
885	CTRL00585	919	410
886	CTRL00586	211	206
887	CTRL00587	327	537
888	CTRL00588	15	15
889	CTRL00589	827	755
890	CTRL00590	446	803
891	CTRL00591	638	450
892	CTRL00592	362	223
893	CTRL00593	370	422
894	CTRL00594	517	671
895	CTRL00595	220	340
896	CTRL00596	2364	1250
897	CTRL00597	953	477
898	CTRL00598	38	331
899	CTRL00599	302	407
900	CTRL00600	61	331
901	CTRL00601	588	1379
902	CTRL00602	1033	185
903	CTRL00603	182	475
904	CTRL00604	561	261
905	CTRL00605	312	774
906	CTRL00606	160	403
907	CTRL00607	947	718
908	CTRL00608	310	395
909	CTRL00609	865	456
910	CTRL00610	337	930
911	CTRL00611	507	343
912	CTRL00612	102	206
913	CTRL00613	488	336
914	CTRL00614	428	788
915	CTRL00615	177	162
916	CTRL00616	156	39
917	CTRL00617	1098	667
918	CTRL00618	192	104
919	CTRL00619	977	817
920	CTRL00620	1047	566
921	CTRL00621	694	263
922	CTRL00622	347	699
923	CTRL00623	457	161
924	CTRL00624	635	764
925	CTRL00625	847	605
926	CTRL00626	365	72
927	CTRL00627	960	499
928	CTRL00628	293	133
929	CTRL00629	904	352
930	CTRL00630	408	52
931	CTRL00631	629	69
932	CTRL00632	893	619
933	CTRL00633	364	855
934	CTRL00634	255	324
935	CTRL00635	619	626
936	CTRL00636	814	868
937	CTRL00637	139	68
938	CTRL00638	2245	786
939	CTRL00639	393	289
940	CTRL00640	535	445
941	CTRL00641	619	41
942	CTRL00642	400	490
943	CTRL00643	615	433
944	CTRL00644	271	51
945	CTRL00645	889	1468
946	CTRL00646	611	776
947	CTRL00647	648	794
948	CTRL00648	416	302
949	CTRL00649	568	979
950	CTRL00650	540	565
951	CTRL00651	473	744
952	CTRL00652	780	717
953	CTRL00653	812	873
954	CTRL00654	43	373
955	CTRL00655	826	732
956	CTRL00656	658	1105
957	CTRL00657	560	880
958	CTRL00658	697	305
959	CTRL00659	311	344
960	CTRL00660	493	698
961	CTRL00661	537	93
962	CTRL00662	666	679
963	CTRL00663	76	779
964	CTRL00664	610	594
965	CTRL00665	140	741
966	CTRL00666	252	158
967	CTRL00667	111	503
968	CTRL00668	589	263
969	CTRL00669	934	1322
970	CTRL00670	503	272
971	CTRL00671	714	1032
972	CTRL00672	376	1250
973	CTRL00673	407	713
974	CTRL00674	1691	386
975	CTRL00675	732	437
976	CTRL00676	318	340
977	CTRL00677	687	480
978	CTRL00678	744	175
979	CTRL00679	834	150
980	CTRL00680	564	634
981	CTRL00681	726	1150
982	CTRL00682	825	169
983	CTRL00683	655	907
984	CTRL00684	600	247
985	CTRL00685	590	749
986	CTRL00686	1234	890
987	CTRL00687	229	300
988	CTRL00688	136	340
989	CTRL00689	466	76
990	CTRL00690	256	278
991	CTRL00691	254	493
992	CTRL00692	805	424
993	CTRL00693	1470	355
994	CTRL00694	573	1049
995	CTRL00695	714	975
996	CTRL00696	1197	1199
997	CTRL00697	820	266
998	CTRL00698	775	955
999	CTRL00699	203	306
1000	CTRL00700	629	287
1001	CTRL00701	828	604
1002	CTRL00702	1282	549
1003	CTRL00703	184	182
1004	CTRL00704	812	303
1005	CTRL00705	214	243
1006	CTRL00706	324	792
1007	CTRL00707	1011	621
1008	CTRL00708	519	788
1009	CTRL00709	555	1398
1010	CTRL00710	257	853
1011	CTRL00711	398	322
1012	CTRL00712	205	98
1013	CTRL00713	549	181
1014	CTRL00714	1222	671
1015	CTRL00715	281	47
1016	CTRL00716	487	818
1017	CTRL00717	1020	495
1018	CTRL00718	664	266
1019	CTRL00719	51	358
1020	CTRL00720	194	502
1021	CTRL00721	762	396
1022	CTRL00722	505	243
1023	CTRL00723	399	93
1024	CTRL00724	669	258
1025	CTRL00725	769	949
1026	CTRL00726	305	350
1027	CTRL00727	304	682
1028	CTRL00728	361	308
1029	CTRL00729	1096	1398
1030	CTRL00730	801	848
1031	CTRL00731	457	558
1032	CTRL00732	508	277
1033	CTRL00733	570	641
1034	CTRL00734	703	197
1035	CTRL00735	863	1173
1036	CTRL00736	76	529
1037	CTRL00737	80	148
1038	CTRL00738	615	708
1039	CTRL00739	723	211
1040	CTRL00740	1044	1806
1041	CTRL00741	444	612
1042	CTRL00742	350	412
1043	CTRL00743	93	26
1044	CTRL00744	533	470
1045	CTRL00745	871	470
1046	CTRL00746	775	694
1047	CTRL00747	310	885
1048	CTRL00748	922	1160
1049	CTRL00749	900	472
1050	CTRL00750	715	506
1051	CTRL00751	280	334
1052	CTRL00752	1234	748
1053	CTRL00753	59	347
1054	CTRL00754	364	178
1055	CTRL00755	480	271
1056	CTRL00756	247	42
1057	CTRL00757	277	429
1058	CTRL00758	1622	1349
1059	CTRL00759	466	701
1060	CTRL00760	653	265
1061	CTRL00761	536	436
1062	CTRL00762	77	424
1063	CTRL00763	428	574
1064	CTRL00764	603	565
1065	CTRL00765	532	690
1066	CTRL00766	579	350
1067	CTRL00767	145	643
1068	CTRL00768	608	828
1069	CTRL00769	195	362
1070	CTRL00770	795	256
1071	CTRL00771	980	311
1072	CTRL00772	426	475
1073	CTRL00773	318	476
1074	CTRL00774	262	70
1075	CTRL00775	405	260
1076	CTRL00776	508	488
1077	CTRL00777	811	915
1078	CTRL00778	460	988
1079	CTRL00779	74	66
1080	CTRL00780	624	859
1081	CTRL00781	232	191
1082	CTRL00782	406	540
1083	CTRL00783	299	364
1084	CTRL00784	922	911
1085	CTRL00785	455	678
1086	CTRL00786	1086	945
1087	CTRL00787	1309	949
1088	CTRL00788	829	643
1089	CTRL00789	937	572
1090	CTRL00790	1089	298
1091	CTRL00791	1049	613
1092	CTRL00792	481	522
1093	CTRL00793	814	329
1094	CTRL00794	25	316
1095	CTRL00795	59	456
1096	CTRL00796	233	489
1097	CTRL00797	786	487
1098	CTRL00798	286	355
1099	CTRL00799	591	456
1100	CTRL00800	404	690
1101	CTRL00801	309	124
1102	CTRL00802	567	339
1103	CTRL00803	50	565
1104	CTRL00804	180	261
1105	CTRL00805	82	394
1106	CTRL00806	344	633
1107	CTRL00807	180	261
1108	CTRL00808	686	506
1109	CTRL00809	231	231
1110	CTRL00810	243	478
1111	CTRL00811	734	306
1112	CTRL00812	386	364
1113	CTRL00813	219	803
1114	CTRL00814	325	1569
1115	CTRL00815	461	314
1116	CTRL00816	789	211
1117	CTRL00817	654	333
1118	CTRL00818	80	449
1119	CTRL00819	189	136
1120	CTRL00820	367	1126
1121	CTRL00821	964	318
1122	CTRL00822	1014	977
1123	CTRL00823	874	126
1124	CTRL00824	383	637
1125	CTRL00825	1479	820
1126	CTRL00826	400	812
1127	CTRL00827	529	210
1128	CTRL00828	849	546
1129	CTRL00829	479	205
1130	CTRL00830	125	492
1131	CTRL00831	716	978
1132	CTRL00832	169	374
1133	CTRL00833	1181	902
1134	CTRL00834	522	297
1135	CTRL00835	82	397
1136	CTRL00836	60	187
1137	CTRL00837	291	782
1138	CTRL00838	451	434
1139	CTRL00839	463	474
1140	CTRL00840	229	189
1141	CTRL00841	316	304
1142	CTRL00842	1024	1280
1143	CTRL00843	47	255
1144	CTRL00844	195	509
1145	CTRL00845	489	810
1146	CTRL00846	313	646
1147	CTRL00847	793	72
1148	CTRL00848	454	184
1149	CTRL00849	608	677
1150	CTRL00850	735	571
1151	CTRL00851	588	700
1152	CTRL00852	249	137
1153	CTRL00853	1259	1208
1154	CTRL00854	87	186
1155	CTRL00855	309	165
1156	CTRL00856	639	791
1157	CTRL00857	889	739
1158	CTRL00858	668	1071
1159	CTRL00859	688	842
1160	CTRL00860	914	918
1161	CTRL00861	64	357
1162	CTRL00862	119	622
1163	CTRL00863	330	408
1164	CTRL00864	352	1187
1165	CTRL00865	452	434
1166	CTRL00866	383	859
1167	CTRL00867	316	227
1168	CTRL00868	366	544
1169	CTRL00869	66	65
1170	CTRL00870	770	465
1171	CTRL00871	715	310
1172	CTRL00872	736	1766
1173	CTRL00873	569	578
1174	CTRL00874	406	915
1175	CTRL00875	958	457
1176	CTRL00876	935	828
1177	CTRL00877	408	872
1178	CTRL00878	31	34
1179	CTRL00879	748	730
1180	CTRL00880	414	212
1181	CTRL00881	719	1494
1182	CTRL00882	191	820
1183	CTRL00883	337	539
1184	CTRL00884	1080	573
1185	CTRL00885	654	421
1186	CTRL00886	493	321
1187	CTRL00887	182	71
1188	CTRL00888	342	751
1189	CTRL00889	142	328
1190	CTRL00890	268	331
1191	CTRL00891	460	522
1192	CTRL00892	441	566
1193	CTRL00893	1622	458
1194	CTRL00894	523	512
1195	CTRL00895	635	746
1196	CTRL00896	582	436
1197	CTRL00897	812	251
1198	CTRL00898	324	97
1199	CTRL00899	319	33
1200	CTRL00900	243	657
1201	CTRL00901	576	416
1202	CTRL00902	297	614
1203	CTRL00903	304	330
1204	CTRL00904	328	352
1205	CTRL00905	1393	680
1206	CTRL00906	441	249
1207	CTRL00907	677	316
1208	CTRL00908	279	226
1209	CTRL00909	532	1442
1210	CTRL00910	517	831
1211	CTRL00911	997	360
1212	CTRL00912	198	728
1213	CTRL00913	506	545
1214	CTRL00914	819	276
1215	CTRL00915	1167	406
1216	CTRL00916	207	264
1217	CTRL00917	308	812
1218	CTRL00918	613	496
1219	CTRL00919	286	145
1220	CTRL00920	998	1185
1221	CTRL00921	660	176
1222	CTRL00922	236	84
1223	CTRL00923	1435	1390
1224	CTRL00924	166	243
1225	CTRL00925	1073	1299
1226	CTRL00926	1151	609
1227	CTRL00927	1659	847
1228	CTRL00928	83	38
1229	CTRL00929	481	215
1230	CTRL00930	1021	628
1231	CTRL00931	631	317
1232	CTRL00932	244	324
1233	CTRL00933	886	782
1234	CTRL00934	262	246
1235	CTRL00935	383	603
1236	CTRL00936	597	634
1237	CTRL00937	739	306
1238	CTRL00938	555	501
1239	CTRL00939	579	576
1240	CTRL00940	257	32
1241	CTRL00941	601	555
1242	CTRL00942	627	975
1243	CTRL00943	324	600
1244	CTRL00944	264	523
1245	CTRL00945	768	250
1246	CTRL00946	757	627
1247	CTRL00947	1241	1093
1248	CTRL00948	794	593
1249	CTRL00949	301	855
1250	CTRL00950	335	428
1251	CTRL00951	416	57
1252	CTRL00952	24	29
1253	CTRL00953	469	609
1254	CTRL00954	242	306
1255	CTRL00955	1047	454
1256	CTRL00956	1476	488
1257	CTRL00957	344	476
1258	CTRL00958	1091	413
1259	CTRL00959	360	447
1260	CTRL00960	480	1180
1261	CTRL00961	467	945
1262	CTRL00962	121	88
1263	CTRL00963	397	378
1264	CTRL00964	695	718
1265	CTRL00965	405	453
1266	CTRL00966	279	324
1267	CTRL00967	602	908
1268	CTRL00968	114	73
1269	CTRL00969	762	322
1270	CTRL00970	467	736
1271	CTRL00971	161	44
1272	CTRL00972	453	632
1273	CTRL00973	472	398
1274	CTRL00974	329	858
1275	CTRL00975	672	900
1276	CTRL00976	490	353
1277	CTRL00977	127	537
1278	CTRL00978	115	49
1279	CTRL00979	629	196
1280	CTRL00980	1257	802
1281	CTRL00981	297	459
1282	CTRL00982	53	446
1283	CTRL00983	477	450
1284	CTRL00984	922	1283
1285	CTRL00985	655	334
1286	CTRL00986	832	867
1287	CTRL00987	385	102
1288	CTRL00988	581	76
1289	CTRL00989	765	351
1290	CTRL00990	844	977
1291	CTRL00991	464	159
1292	CTRL00992	379	778
1293	CTRL00993	947	478
1294	CTRL00994	457	677
1295	CTRL00995	274	378
1296	CTRL00996	445	671
1297	CTRL00997	936	1680
1298	CTRL00998	347	525
1299	CTRL00999	1071	1080
1300	CTRL01000	367	384
1301	CTRL01001	212	478
1302	CTRL01002	200	296
1303	CTRL01003	277	301
1304	CTRL01004	322	261

## Sheet: Table S2
Table S2. Target sequences of sgRNA and shRNA
sgRNA	target sequence
sgTRIB1#2	GTGACTGGTGGCAGTGGGCGA
sgTRIB1#5	GAGTGTGGATGCACAGCGCCC
sgFRE-T	GCCGGGCTGTGTAAACAGTT
shRNA	target sequence
shFOXO1-1	GCTTAGACTGTGACATGGAAT
shFOXO1-2	GCCGGAGTTTAGCCAGTCCAA
shFOXO3-1	GAGCTCTTGGTGGATCATC
shFOXO3-2	GGTGACGCATGTAAATAAA

## Sheet: Table S3
Table S3. Information regarding primary AML samples.
ID	source	FAB	Age	Sex	Mutations
Patient#1	BM	M5b	49	F	FLT3-ITD, NPM1, DNMT3A
Patient#2	BM	M4	44	M	NPM1, PTPN11
Patient#3	BM	M5a	38	F	FLT3-ITD, NPM1, DNMT3A
Patient#4	BM	M2	71	F	IDH2, SRSF2

## Sheet: Table S4
Table S4. Primer list for RT-qPCR
Primer ID	oligonucleotides sequence
GAPDHFw	ATGGTTGCCACTGGGGATCT
GAPDHRv	TGCCAAAGCCTAGGGGAAGA
TRIB1Fw	TTCAAGCAGATTGTCTCCGC
TRIB1Rv	AGTGGTGTTGAGGATCTCAG
MYCFw	AAACACAAACTTGAACAGCTAC
MYCRv	ATTTGAGGCAGTTTACATTATGG
LYZFw	GGGAATCAGCCTAGCAAACT
LYZRv	GGGGTTTTGCCATCATTACA

## Sheet: Table S5
Table S5. Primer list for ChIP qPCR
Primer ID	oligonucleotides sequence
FRE-TFw	CATTGCACAACCCGGCTTCC
FRE-TRv	GACTCACGCTGTATACACACACA

## Sheet: Table S6
	Table S6. Oligonucleotides sequence for construction of wild type FRE-chb probe (WT probe) and mutant type FRE-chb (MT probe)
		oligonucleotides sequence
	Wild type FRE-chb probe Fw	ACCCGGCTTCCCAACTGTTTACACA
	Wild type FRE-chb probe Rv	TGTGTAAACAGTTGGGAAGCCGGGT
	Mutant type FRE-chb probe Fw	ACCCGGCTTCCCACAGAGGGACACA
	Mutant type FRE-chb probe Rv	TGTGTCCCTCTGTGGGAAGCCGGGT
